# Supplementary material for: Nitrate Nitrogen Addition Promotes Soil Aggregate Stability in Larix olgensis Forest
Source: Microorganisms. 2026 Apr 19;14(4):922. doi: 10.3390/microorganisms14040922 (PMC13118409; doi:10.3390/microorganisms14040922)
Supplement: Supplementary file 1 [file microorganisms-14-00922-s001.zip]

Archive with 1 entries (1 files):
- microorganisms-4169475-supplementary.pdf
